# Supplementary material for: Limited contributions of bacteria and fungi to coral nutrition revealed by amino acid δ13C analysis
Source: Commun Biol. 2025 Oct 27;8:1500. doi: 10.1038/s42003-025-08888-x (PMC12559213; doi:10.1038/s42003-025-08888-x)
Supplement: Supplementary file 3 — Supplementary Data 1 [file 42003_2025_8888_MOESM3_ESM.xlsx]

## Sheet: Data for Fig.1, 2, 4
Fraction	Season	Ala	Thr	Val	Leu	Ile	Pro	Asx	Glx	Phe	Lys
Coral_1	Cool	−16.68	−8.46	−26.06	−26.42	−14.43	−10.81	−15.85	−14.89	−22.28	−15.12
Coral_2	Cool	−13.80	−4.38	−21.68	−24.37	−13.38	−10.09	−14.18	−12.78	−21.45	−11.39
Coral_3	Cool	−17.53	−7.88	−25.96	−27.77	−15.84	−10.83	−19.47	−15.15	−24.09	−16.18
Coral_4	Cool	−17.27	−6.61	−27.23	−26.73	−17.65	−11.61	−16.25	−11.79	−25.97	−11.08
Coral_5	Cool	−17.10	−4.19	−23.36	−25.25	−18.43	−10.33	−18.16	−10.45	−22.51	−13.99
Coral_6	Warm	−14.59	−4.57	−24.56	−26.57	−14.82	−10.52	−15.45	−12.66	−20.15	−11.67
Coral_7	Warm	−13.04	−2.02	−24.33	−25.62	−13.19	−5.97	−13.49	−12.00	−19.11	−13.95
Coral_8	Warm	−16.53	−3.39	−26.08	−26.53	−14.27	−11.37	−16.42	−13.60	−20.69	−9.40
Coral_9	Warm	−14.53	−2.07	−24.72	−26.02	−14.16	−8.89	−13.84	−11.81	−20.45	−14.20
Coral_10	Warm	−18.52	−0.94	−26.51	−26.62	−16.05	−10.10	−17.42	−11.17	−23.10	−10.71
Symbiodiniaceae_1	Cool	−18.74	−5.54	−28.02	−28.93	−17.15	−12.36	−13.62	−15.26	−20.70	−16.24
Symbiodiniaceae_2	Cool	−15.28	−0.96	−24.34	−26.71	−14.39	−9.01	−12.00	−13.19	−20.38	−13.09
Symbiodiniaceae_3	Cool	−17.71	−6.14	−27.79	−26.79	−13.97	−10.17	−13.68	−15.40	−21.06	−18.31
Symbiodiniaceae_4	Cool	−17.40	−0.71	−26.06	−26.43	−17.15	−12.84	−12.23	−12.35	−21.80	−12.44
Symbiodiniaceae_5	Cool	−18.10	1.67	−27.94	−28.33	−17.99	−12.43	−11.54	−11.15	−23.72	−19.04
Symbiodiniaceae_6	Warm	−17.14	−1.69	−26.66	−26.73	−14.23	−10.86	−11.57	−14.08	−20.50	−15.48
Symbiodiniaceae_7	Warm	−15.29	−0.13	−25.57	−25.00	−11.68	−9.70	−8.93	−10.83	−19.41	−10.91
Symbiodiniaceae_8	Warm	−16.99	−0.07	−26.74	−28.16	−14.15	−12.26	−10.01	−12.63	−21.60	−13.12
Symbiodiniaceae_9	Warm	−14.66	2.08	−24.88	−25.69	−12.50	−9.12	−8.68	−11.33	−21.10	−2.38
Symbiodiniaceae_10	Warm	−14.07	0.91	−25.50	−28.58	−13.85	−11.86	−11.73	−9.40	−21.70	−13.76
Hetertrophic source_1	Warm	−14.48	−6.91	−16.02	−20.36	−14.38	−13.13	−13.84	−14.20	−19.34	−11.81
Hetertrophic source_2	Warm	−21.34	−12.58	−24.95	−29.12	−20.21	−20.85	−20.63	−22.36	−27.08	−17.32
Hetertrophic source_3	Warm	−15.98	−7.52	−24.78	−26.35	−18.68	−16.87	−15.44	−17.68	−25.65	−18.25
Hetertrophic source_4	Cool	−18.22	−10.19	−16.87	−24.01	−16.24	−15.91	−13.33	−15.45	−18.17	−17.48
Hetertrophic source_5	Cool	−16.54	−10.38	−23.06	−26.87	−18.29	−18.97	−15.71	−16.97	−22.95	−17.05
Hetertrophic source_6	Cool	−16.90	−10.63	−24.13	−26.58	−18.04	−16.65	−16.30	−14.30	−25.20	−17.56

## Sheet: Data For Fig.3
Fraction 1	Fraction 2	Leu	Ile	Phe	Thr	Val	Lys	Sources	Sample details
Source	symbiont	-28.93	-17.15	-20.7	-5.54	-28.02	-16.24	The present study	Winter. Host: Pocillopora damicornis
Source	symbiont	-26.71	-14.39	-20.38	-0.96	-24.34	-13.09	The present study	Winter. Host: Pocillopora damicornis
Source	symbiont	-26.79	-13.97	-21.06	-6.14	-27.79	-18.31	The present study	Winter. Host: Pocillopora damicornis
Source	symbiont	-26.43	-17.1516	-21.8021	-0.70953	-26.062	-12.4373	The present study	Winter. Host: Pocillopora damicornis
Source	symbiont	-28.3313	-17.9894	-23.7178	1.66647	-27.9387	-19.0368	The present study	Winter. Host: Pocillopora damicornis
Source	symbiont	-28.5806	-13.8461	-21.7034	0.90747	-25.5007	-13.7568	The present study	Summer. Host: Pocillopora damicornis
Source	symbiont	-26.73	-14.23	-20.5	-1.69	-26.66	-15.48	The present study	Summer. Host: Pocillopora damicornis
Source	symbiont	-25	-11.68	-19.41	-0.13	-25.57	-10.91	The present study	Summer. Host: Pocillopora damicornis
Source	symbiont	-28.16	-14.15	-21.6	-0.07	-26.74	-13.12	The present study	Summer. Host: Pocillopora damicornis
Source	symbiont	-25.69	-12.5	-21.1	2.08	-24.88	-2.38	The present study	Summer. Host: Pocillopora damicornis
Source	symbiont	-26.19	-12.22	-22.92	-3.37	-23.67	-10.11	Fox et al., 2019	Central Pacific; Host: Pocillopora meandrina
Source	symbiont	-23.03	-11.46	-19.29	-3.71	-22.04	-9.56	Fox et al., 2019	Central Pacific; Host: Pocillopora meandrina
Source	symbiont	-23.84	-11.42	-21.94	-1.16	-22.15	-9.8	Fox et al., 2019	Central Pacific; Host: Pocillopora meandrina
Source	symbiont	-27.2	-11.6	-20.61	-5.05	-18.88	-9.78	Fox et al., 2019	Central Pacific; Host: Pocillopora meandrina
Source	symbiont	-26.65	-13.01	-20.6	-3.62	-22.13	-10.13	Fox et al., 2019	Central Pacific; Host: Pocillopora meandrina
Source	symbiont	-25.02	-12.79	-19.56	-1.58	-23.3	-11.57	Fox et al., 2019	Central Pacific; Host: Pocillopora meandrina
Source	symbiont	-25.33	-12.65	-21.77	1.09	-21.98	-10.86	Fox et al., 2019	Central Pacific; Host: Pocillopora meandrina
Source	symbiont	-22.99	-10.68	-19.42	1.56	-20.17	-9.15	Fox et al., 2019	Central Pacific; Host: Pocillopora meandrina
Source	symbiont	-22.11	-10.23	-20.13	0.75	-19.94	-10.29	Fox et al., 2019	Central Pacific; Host: Pocillopora meandrina
Source	symbiont	-22.42	-9.42	-19.11	-0.49	-20.67	-13.65	Fox et al., 2019	Central Pacific; Host: Pocillopora meandrina
Source	symbiont	-24.65	-10.29	-22.17	-3.04	-21.47	-15.42	Fox et al., 2019	Central Pacific; Host: Pocillopora meandrina
Source	symbiont	-25.79	-17.53	-20.67	-11.96	-25.55	-11.64	Wall et al., 2021	Hawaii; Host: Montipora capitata
Source	symbiont	-26.2	-16.48	-21.49	-11.71	-27.26	-12.67	Wall et al., 2021	Hawaii; Host: Montipora capitata
Source	symbiont	-23.44	-11.59	-19.69	-8.71	-22.61	-11.17	Wall et al., 2021	Hawaii; Host: Montipora capitata
Source	symbiont	-25.68	-16.96	-21.53	-8.69	-26.84	-13.07	Wall et al., 2021	Hawaii; Host: Montipora capitata
Source	symbiont	-24.14	-13.97	-19.31	-8.99	-24.38	-13.65	Wall et al., 2021	Hawaii; Host: Montipora capitata
Source	symbiont	-24.38	-13.99	-19.31	-7.98	-24.97	-11.9	Wall et al., 2021	Hawaii; Host: Montipora capitata
Source	Bacteria	-12.8	-12	-18.8	-5.2	-13.6	-10.4	Larsen et al., 2009; 2013	L13_B1
Source	Bacteria	-13	-12.9	-17	-8.2	-14.1	-14.9	Larsen et al., 2009; 2013	L13_B2
Source	Bacteria	-19.9	-18.9	-24.6	-15	-20.8	-20.3	Larsen et al., 2009; 2013	L13_B3
Source	Bacteria	-25.2	-23.7	-28.9	-15.1	-26.4	-21.2	Larsen et al., 2009; 2013	L13_B4
Source	Bacteria	-17.7	-16.1	-18.3	-8.3	-17.8	-14.8	Larsen et al., 2009; 2013	L13_B5
Source	Bacteria	-19.2	-17.1	-20.1	-8.6	-21.1	-15.3	Larsen et al., 2009; 2013	L13_B6
Source	Bacteria	-17.4	-15.6	-18.5	-7.4	-19	-12.9	Larsen et al., 2009; 2013	L13_B7
Source	Bacteria	-15.9	-16.1	-17.7	-7.8	-17.7	-14.4	Larsen et al., 2009; 2013	L13_B8
Source	Bacteria	-24.1	-21.2	-27	-16.8	-25.1	-21.5	Larsen et al., 2009; 2013	L13_B9
Source	Bacteria	-17.4	-18.6	-20.9	-12.2	-21.4	-17.8	Larsen et al., 2009; 2013	L13_B10
Source	Bacteria	-19	-18.6	-21.9	-11.6	-22.1	-18.5	Larsen et al., 2009; 2013	L13_B11
Source	Bacteria	-24.2	-24	-28.7	-17.9	-26	-24.8	Larsen et al., 2009; 2013	L13_B12
Source	Bacteria	-11.8	-8.3	-6.6	-4.8	7.3	0	Shih et al., 2022	MG1655
Source	Bacteria	-11.2	-8.4	-5.3	1.8	8.2	1	Shih et al., 2022	MG1655
Source	Bacteria	-10.5	-8	-5	-4.8	7.4	1	Shih et al., 2022	MG1655
Source	Bacteria	-11.1	-8.6	-4	-0.4	8.3	1.7	Shih et al., 2022	MG1655
Source	Bacteria	-12.9	-8.6	-4.8	-3.3	9.1	0.6	Shih et al., 2022	MG1655
Source	Bacteria	-12.4	-8.4	-5.4	-3.1	7	-2.2	Shih et al., 2022	MG1655
Source	Bacteria	-12.6	-8.8	-7.2	0.2	9.4	-0.6	Shih et al., 2022	MG1655
Source	Bacteria	-13.2	-9.7	-6.1	0.1	7.6	-2.5	Shih et al., 2022	MG1655
Source	Bacteria	-22.3	-11.1	-12.5	-11	15.2	-7	Shih et al., 2022	MG1655
Source	Bacteria	-23.3	-9.9	-14.4	-8.3	15	-5.5	Shih et al., 2022	LC1888
Source	Bacteria	-17.9	-7.1	-12.6	-5.8	18	-2.4	Shih et al., 2022	LC1889
Source	Fungi	-30	-23.4	-27.3	-13.8	-25.1	-28	Larsen et al., 2009; 2013	L13_F1
Source	Fungi	-27.2	-22.3	-26.5	-11.9	-21.7	-26.5	Larsen et al., 2009; 2013	L13_F2
Source	Fungi	-31.1	-24.8	-30.2	-14.3	-26.1	-27.6	Larsen et al., 2009; 2013	L13_F3
Source	Fungi	-29.5	-22.7	-27.9	-12.2	-26.8	-28.5	Larsen et al., 2009; 2013	L13_F4
Source	Fungi	-12.4	-6	-13.3	-1.2	-8.7	-11	Larsen et al., 2009; 2013	L13_F5
Source	Fungi	-14.7	-8.5	-14.5	-1.9	-10.3	-12.7	Larsen et al., 2009; 2013	L13_F6
Source	Fungi	-13.8	-8.2	-15.3	-1.6	-8.3	-14.4	Larsen et al., 2009; 2013	L13_F7
Source	Fungi	-17.3	-9.5	-15.5	-3.3	-10	-14.2	Larsen et al., 2009; 2013	L13_F8
Source	Fungi	-16.7	-9.3	-15.3	-4.4	-11.5	-13.4	Larsen et al., 2009; 2013	L13_F9
Source	Particulate source	-24.01	-16.24	-18.17	-10.19	-16.87	-17.48	The present study	Winter. SOM
Source	Particulate source	-26.87	-18.29	-22.95	-10.38	-23.06	-17.05	The present study	Winter. POM
Source	Particulate source	-26.58	-18.04	-25.2	-10.63	-24.13	-17.56	The present study	Winter. Plankton
Source	Particulate source	-20.36	-14.38	-19.34	-6.91	-16.02	-11.81	The present study	Summer. SOM
Source	Particulate source	-29.12	-20.21	-27.08	-12.58	-24.95	-17.32	The present study	Summer. POM
Source	Particulate source	-26.35	-18.68	-25.65	-7.52	-24.78	-18.25	The present study	Summer. Plankton
Source	Particulate source	-27.8	-27.7	-24.9	-10.4	-24	-18	Larsen et al., 2013	Microalgae C1
Source	Particulate source	-36	-28.9	-34.6	-19.5	-32.8	-23.8	Larsen et al., 2013	Microalgae C2
Source	Particulate source	-23.3	-17.3	-19.8	-5.9	-20.5	-13.4	Larsen et al., 2013	Microalgae C3
Source	Particulate source	-25.8	-20	-24	-10.1	-24.2	-13.8	Larsen et al., 2013	Microalgae C4
Source	Particulate source	-17.3	-10.2	-18.1	-2.7	-13.8	-8.8	Larsen et al., 2013	Microalgae D1
Source	Particulate source	-18.7	-11.5	-19.6	-2	-16.8	-11.1	Larsen et al., 2013	Microalgae D2
Source	Particulate source	-22.1	-16.5	-20.6	-7	-19.7	-15.8	Larsen et al., 2013	Microalgae D3
Source	Particulate source	-25.5	-16.1	-23.8	-10.8	-22.9	-15.2	Larsen et al., 2013	Microalgae D4
Source	Particulate source	-19.3	-10.4	-16	-4.6	-15.5	-8.5	Larsen et al., 2013	Microalgae D5
Source	Particulate source	-27.2	-18.3	-23.2	-9.1	-24.9	-15.7	Larsen et al., 2013	Microalgae H1
Source	Particulate source	-23.8	-19.2	-24.6	-8.6	-21.1	-14.5	Larsen et al., 2013	Microalgae H2
Source	Particulate source	-31.4	-18.3	-25	-8.9	-26.8	-15.4	Larsen et al., 2013	Microalgae H3
Source	Particulate source	-20.5	-13.8	-21.6	-6.8	-18.8	-12	Larsen et al., 2013	Microalgae H4
Source	Particulate source	-23.7	-15.8	-19.7	-6.7	-19.2	-13	Larsen et al., 2013	Microalgae K1
Source	Particulate source	-23.3	-15.3	-21.4	-2.2	-20.6	-12.2	Larsen et al., 2013	Microalgae K2
Source	Particulate source	-15.7	-10.4	-15.9	-8.1	-13	-5.2	Larsen et al., 2013	Microalgae K3
Source	Particulate source	-16.7	-11.4	-15.7	-4.2	-15.3	-7.7	Larsen et al., 2013	Microalgae K4
Source	Particulate source	-23.2	-16.3	-22.2	-6.4	-20.4	-13.9	Larsen et al., 2013	Microalgae K5
Source	Particulate source	-18.4	-11.4	-18.4	-7.1	-15.9	-10.5	Larsen et al., 2013	Microalgae K6
Source	Particulate source	-29.7	-21	-27	-11	-26.4	-18.1	Larsen et al., 2013	Microalgae N1
Source	Particulate source	-29.3	-20.6	-26.8	-11.2	-27.2	-18	Larsen et al., 2013	Microalgae N2
Source	Particulate source	-29.4	-19.8	-26.9	-10.7	-27.1	-17.9	Larsen et al., 2013	Microalgae N3
Source	Particulate source	-35.1	-26.7	-31.9	-13.6	-30.2	-20.7	Larsen et al., 2013	Microalgae X1
Source	Particulate source	-32.7	-22.8	-30	-10.7	-28	-19.2	Larsen et al., 2013	Microalgae X2
Source	Particulate source	-25.2	-19.3	-25.5	-9.6	-23.9	-16.4	Larsen et al., 2013	Microalgae X3
Source	Particulate source	-18.2	-11.1	-16.1	-1.3	-14.4	-6.2	Larsen et al., 2013	Microalgae X4
Source	Particulate source	-19.3	-11.8	-19.5	-4.2	-17.1	-11.4	Larsen et al., 2013	Microalgae X5
Source	Particulate source	-23.5	-18.35	-22.52	-9.99	-22.25	-14.47	Fox et al., 2019	Central Pacific; Plankton/POM
Source	Particulate source	-22.05	-14.83	-19.82	-7.76	-19.24	-11.92	Fox et al., 2019	Central Pacific; Plankton/POM
Source	Particulate source	-27.57	-20.18	-26.93	-11.33	-25.76	-17.65	Fox et al., 2019	Central Pacific; Plankton/POM
Source	Particulate source	-24.03	-17.7	-23.78	-8.02	-22.19	-15.43	Fox et al., 2019	Central Pacific; Plankton/POM
Source	Particulate source	-27.37	-18.59	-27.85	-9.61	-25.37	-15.68	Fox et al., 2019	Central Pacific; Plankton/POM
Source	Particulate source	-24.35	-14.8	-20.13	-4.99	-21	-14.43	Fox et al., 2019	Central Pacific; Plankton/POM
Source	Particulate source	-26.85	-17.17	-21.71	-11.68	-22.51	-13.42	Fox et al., 2019	Central Pacific; Plankton/POM
Source	Particulate source	-22.26	-16	-21.32	-7.64	-20.19	-11.94	Fox et al., 2019	Central Pacific; Plankton/POM
Source	Particulate source	-23.47	-16.23	-21.57	-7.34	-19.16	-13.56	Fox et al., 2019	Central Pacific; Plankton/POM
Source	Particulate source	-26.45	-19.17	-26.38	-13.94	-29.88	-15.98	Fox et al., 2019	Central Pacific; Plankton/POM
Source	Particulate source	-25.96	-17.75	-25.97	-13.21	-25.04	-16.25	Fox et al., 2019	Central Pacific; Plankton/POM
Source	Particulate source	-25.37	-17.99	-23.3	-9.93	-22.81	-14.53	Fox et al., 2019	Central Pacific; Plankton/POM
Source	Particulate source	-28.01	-19.76	-24.23	-11.11	-23.71	-16.68	Fox et al., 2019	Central Pacific; Plankton/POM
Source	Particulate source	-23.08	-16.41	-21.48	-10.59	-19.75	-10.12	Fox et al., 2019	Central Pacific; Plankton/POM
Source	Particulate source	-20.55	-10.72	-17.16	-5.61	-16.4	-8.73	Fox et al., 2019	Central Pacific; Plankton/POM
Source	Particulate source	-25.65	-19.59	-25.22	-10.89	-22.65	-18.05	Fox et al., 2019	Central Pacific; Plankton/POM
Source	Particulate source	-22.83	-17.54	-25.21	-11.62	-23.84	-17.94	Fox et al., 2019	Central Pacific; Plankton/POM
Source	Particulate source	-27.84	-21.81	-24.88	-17.9	-27.2	-19.34	Wall et al., 2021	Hawaii; Plankton
Coral animal	Animal	-26.42	-14.43	-22.28	-8.46	-26.06	-15.12	The present study	Winter. Pocillopora damicornis
Coral animal	Animal	-24.37	-13.38	-21.45	-4.38	-21.68	-11.39	The present study	Winter. Pocillopora damicornis
Coral animal	Animal	-27.77	-15.84	-24.09	-7.88	-25.96	-16.18	The present study	Winter. Pocillopora damicornis
Coral animal	Animal	-26.7253	-17.6539	-25.9687	-6.61286	-27.2347	-11.0816	The present study	Winter. Pocillopora damicornis
Coral animal	Animal	-25.2522	-18.4303	-22.5091	-4.19011	-23.3637	-13.9864	The present study	Winter. Pocillopora damicornis
Coral animal	Animal	-26.6226	-16.0473	-23.0987	-0.942364	-26.5137	-10.7115	The present study	Summer. Pocillopora damicornis
Coral animal	Animal	-25.62	-13.19	-19.11	-2.02	-24.33	-13.95	The present study	Summer. Pocillopora damicornis
Coral animal	Animal	-26.53	-14.27	-20.7	-3.39	-26.08	-9.4	The present study	Summer. Pocillopora damicornis
Coral animal	Animal	-26.57	-14.82	-20.15	-7.43	-24.56	-11.67	The present study	Summer. Pocillopora damicornis
Coral animal	Animal	-26.02	-14.16	-20.45	-2.07	-24.72	-14.2	The present study	Summer. Pocillopora damicornis
Coral animal	Animal	-24.87	-13.28	-18.23	-9.96	-23.76	-10.33	Wall et al., 2021	Hawaii; Montipora capitata
Coral animal	Animal	-25.06	-15.4	-20.03	-12.06	-25.29	-11.51	Wall et al., 2021	Hawaii; Montipora capitata
Coral animal	Animal	-25.76	-15.71	-20.43	-14.11	-25.83	-12.21	Wall et al., 2021	Hawaii; Montipora capitata
Coral animal	Animal	-23.72	-12.5	-20.02	-8.15	-23.12	-12.68	Wall et al., 2021	Hawaii; Montipora capitata
Coral animal	Animal	-23.11	-12.93	-19.1	-7.6	-22.43	-9.91	Wall et al., 2021	Hawaii; Montipora capitata
Coral animal	Animal	-25.63	-15.44	-21.82	-11.29	-25.14	-11.25	Wall et al., 2022	Hawaii; Montipora capitata
Coral animal	Animal	-24.05	-17.78	-19.48	-2.71	-30.34	-11.44	Fox et al., 2019	Central Pacific; Pocillopora meandrina
Coral animal	Animal	-23.12	-14.04	-19.85	-9.98	-19.94	-8.77	Fox et al., 2019	Central Pacific; Pocillopora meandrina
Coral animal	Animal	-25.24	-11.26	-18.3	-7.19	-21.83	-8.37	Fox et al., 2019	Central Pacific; Pocillopora meandrina
Coral animal	Animal	-25.04	-11.56	-21.79	-6.55	-22.68	-11.03	Fox et al., 2019	Central Pacific; Pocillopora meandrina
Coral animal	Animal	-23.57	-11.07	-20.4	-2.86	-23.86	-7.62	Fox et al., 2019	Central Pacific; Pocillopora meandrina
Coral animal	Animal	-25.85	-13.1	-22.63	-6.13	-25.38	-12.81	Fox et al., 2019	Central Pacific; Pocillopora meandrina
Coral animal	Animal	-23.81	-11.46	-22.78	-2.63	-21.01	-9.5	Fox et al., 2019	Central Pacific; Pocillopora meandrina
Coral animal	Animal	-23.21	-9.09	-20.82	-2.28	-21.33	-9.26	Fox et al., 2019	Central Pacific; Pocillopora meandrina
Coral animal	Animal	-23.64	-10.08	-20.43	-1.46	-20.68	-11.68	Fox et al., 2019	Central Pacific; Pocillopora meandrina
Coral animal	Animal	-22.92	-11.53	-18.85	-7.31	-21.1	-8.66	Fox et al., 2019	Central Pacific; Pocillopora meandrina
Sponge	Animal	-23.06	-18.6	-24.13	-13.73	-22.73	-17.5	Macartney et al., 2021	Cayman Islands; Xestospongia muta
Sponge	Animal	-21.96	-18.83	-22.46	-14.6	-22.43	-16.2	Macartney et al., 2021	Cayman Islands; Xestospongia muta
Sponge	Animal	-22.06	-18.5	-22.43	-15.6	-22.33	-17.46	Macartney et al., 2021	Cayman Islands; Xestospongia muta
Sponge	Animal	-21.4	-17.6	-22	-13.7	-21.7	-18.13	Macartney et al., 2021	Cayman Islands; Xestospongia muta
Sponge	Animal	-20.23	-17.66	-21.83	-20.93	-20.7	-15.56	Macartney et al., 2021	Cayman Islands; Agelas tubulata
Sponge	Animal	-19.86	-17.43	-20.16	-19.8	-20.56	-14.96	Macartney et al., 2021	Cayman Islands; Agelas tubulata
Sponge	Animal	-20.43	-17.13	-20.8	-19.8	-20.93	-14.43	Macartney et al., 2021	Cayman Islands; Agelas tubulata
Sponge	Animal	-21.03	-16.16	-20.7	-16.43	-19.9	-14.36	Macartney et al., 2021	Cayman Islands; Agelas tubulata
Sponge	Animal	-20.13	-18.5	-20.46	-18.43	-20.76	-16.43	Macartney et al., 2021	Cayman Islands; Plakortis angulospiculatus
Sponge	Animal	-21.06	-18.8	-21.56	-19.36	-22.13	-15.56	Macartney et al., 2021	Cayman Islands; Plakortis angulospiculatus
Sponge	Animal	-20.83	-16.46	-21.3	-17.73	-20.3	-16.36	Macartney et al., 2021	Cayman Islands; Plakortis angulospiculatus
Sponge	Animal	-20.56	-14.13	-21	-16.66	-17.36	-16.56	Macartney et al., 2021	Cayman Islands; Plakortis angulospiculatus
Source	Particulate source	-25.2	-17.4	-24.7	-7.7	-25.9	-19.3	Shen et al., 2021
Source	Particulate source	-23.7	-17.1	-23.5	-12.5	-23.1	-17.6	Shen et al., 2021
Source	Particulate source	-25.5	-17.8	-24.6	-11.3	-26.2	-18.9	Shen et al., 2021
Source	Particulate source	-22.9	-15	-23.1	-10.9	-22.4	-16.3	Shen et al., 2021
Source	Particulate source	-26.5	-19.8	-26.8	-13.6	-26.1	-17.6	Shen et al., 2021
Source	Particulate source	-26.3	-19.3	-26.6	-11.9	-25.1	-18.4	Shen et al., 2021
Source	Particulate source	-24.9	-20	-26.1	-12.5	-26.3	-17.9	Shen et al., 2021
Source	Particulate source	-25.1	-18.4	-25.4	-10.6	-25.4	-20.2	Shen et al., 2021
Source	Particulate source	-25.3	-17.7	-25.5	-15.2	-29	-18.1	Shen et al., 2021
Source	Particulate source	-24.1	-16.7	-25	-12.8	-28.6	-17.1	Shen et al., 2021
Source	Particulate source	-26	-17.7	-25.5	-11	-29.9	-18.3	Shen et al., 2021
Source	Particulate source	-30.4	-21.9	-28.8	-9.7	-28	-19.5	Shen et al., 2021
Source	Particulate source	-28.1	-22	-26.8	-11	-33.2	-19.4	Shen et al., 2021
Source	Particulate source	-27.2	-20.8	-26.4	-12.4	-30.4	-18.5	Shen et al., 2021
Source	Particulate source	-26.1	-19.5	-26.4	-11.1	-26.3	-19.3	Shen et al., 2021
Source	Particulate source	-24.8	-18.3	-25.4	-8.4	-27.8	-19.7	Shen et al., 2021
Source	Particulate source	-27.6	-21.4	-27.3	-11.9	-27.6	-21.9	Shen et al., 2021
Source	Particulate source	-25.8	-21	-25.4	-10.6	-25.6	-20.9	Shen et al., 2021
Source	Particulate source	-27.4	-18.7	-26.8	-10.1	-27.2	-19.9	Shen et al., 2021
Source	Particulate source	-25.4	-16.6	-25.5	-13.5	-24.1	-18.2	Shen et al., 2021
Source	Particulate source	-24.3	-17.1	-24.4	-11.2	-24.4	-23.1	Shen et al., 2021
Source	Particulate source	-25.9	-15.2	-23.8	-9.4	-22.6	-16.1	Shen et al., 2021
Source	Particulate source	-27.9	-17.8	-25.5	-13.5	-23.4	-18.4	Shen et al., 2021
Source	Particulate source	-25.6	-16.9	-24.3	-12.3	-20.5	-17.6	Shen et al., 2021
Bamboo coral animal	Animal	-24.1	-16.3	-24.6	-8.9	-20.4	-19.7	Shen et al., 2021
Bamboo coral animal	Animal	-24.1	-15.7	-24	-8.8	-19.8	-18.6	Shen et al., 2021
Bamboo coral animal	Animal	-24.5	-17	-25.2	-9.5	-21.2	-18.6	Shen et al., 2021
Bamboo coral animal	Animal	-24.8	-16.5	-23.8	-9.7	-20.8	-17.8	Shen et al., 2021
Bamboo coral animal	Animal	-24.4	-16.1	-23.3	-8.4	-20.2	-18.2	Shen et al., 2021
Bamboo coral animal	Animal	-24.7	-17.2	-27.1	-9.2	-21.1	-16.9	Shen et al., 2021
Coral without paired symbionts	Animal	-22.92	-7.9	-19.3	-4.41	-18	-3.59	Fox et al., 2019	MDF-FR3-T4
Coral without paired symbionts	Animal	-24.81	-17.55	-20.97	-9.22	-17.99	-10.32	Fox et al., 2019	MDF-FR3-T2
Coral without paired symbionts	Animal	-22.4	-13.66	-18.48	-5.5	-19.54	-9.87	Fox et al., 2019	MDF-FR39-T4
Coral without paired symbionts	Animal	-24.65	-12.85	-21.22	-7.48	-21.13	-10.48	Fox et al., 2019	MDF-TEST1-Coral
Coral without paired symbionts	Animal	-22.34	-10.72	-17.57	-3.64	-18.75	-9.43	Fox et al., 2019	MDF-FR14-T1
Coral without paired symbionts	Animal	-24.22	-14.94	-20.98	-7.42	-19.3	-10.39	Fox et al., 2019	MDF-FR13-T1
Coral without paired symbionts	Animal	-21.52	-11.72	-17.6	-2.37	-17.45	-8.57	Fox et al., 2019	MDF-FR9-T4
Coral without paired symbionts	Animal	-25.03	-12.29	-20	-5.67	-21.47	-9.24	Fox et al., 2019	MDF-FR4-T1
Coral without paired symbionts	Animal	-22.28	-11.79	-17.78	-3.13	-16.66	-8.99	Fox et al., 2019	MDF-FR4-T3

## Sheet: coral_consumer_raw
Season	Leu	Ile	Thr	Val	Lys	Phe
Winter	-26.42	-14.43	-8.46	-26.06	-15.12	-22.28
Winter	-24.37	-13.38	-4.38	-21.68	-11.39	-21.45
Winter	-27.77	-15.84	-7.88	-25.96	-16.18	-24.09
Winter	-26.72	-17.65	-6.61	-27.23	-11.08	-25.96
Winter	-25.25	-18.43	-4.19	-23.36	-13.99	-22.51
Summer	-26.57	-14.82	-7.43	-24.56	-11.67	-20.15
Summer	-25.62	-13.19	-2.02	-24.33	-13.95	-19.11
Summer	-26.53	-14.27	-3.39	-26.08	-9.4	-20.7
Summer	-26.02	-14.16	-2.07	-24.72	-14.2	-20.45
Summer	-26.62	-16.05	-0.94	-26.51	-10.71	-23.09

## Sheet: coral_sources
Source	Season	MeanLeu	MeanIle	MeanThr	MeanVal	MeanLys	MeanPhe	SDLeu	SDIle	SDThr	SDVal	SDLys	SDPhe	n
Heter	Winter	-25.82	-17.5233	-10.4	-21.3533	-17.3633	-22.1067	1.5742	1.11841	0.220681	3.91937	0.274287	3.59007	3
Heter	Summer	-25.2767	-17.7567	-9.00333	-21.9167	-15.7933	-24.0233	4.47755	3.02269	3.11246	5.10737	3.48087	4.11843	3
Symbiont	Winter	-27.4383	-16.1302	-2.33661	-26.8301	-15.8228	-21.532	1.11689	1.81898	3.36506	1.6091	2.98412	1.33162	5
Symbiont	Summer	-26.8321	-13.2812	0.219494	-25.8701	-11.1294	-20.8627	1.54045	1.13449	1.39525	0.804286	5.15736	0.941879	5

## Sheet: coral_discrimination_1
Source	MeanLeu	MeanIle	MeanThr	MeanVal	MeanLys	MeanPhe	SDLeu	SDIle	SDThr	SDVal	SDLys	SDPhe
Symbiont	0.1	0.1	0.1	0.1	0.1	0.1	0.1	0.1	0.1	0.1	0.1	0.1
Heter	0.1	0.1	0.1	0.1	0.1	0.1	0.1	0.1	0.1	0.1	0.1	0.1

## Sheet: overall_consumer_mn
Species	Ile	Phe	Leu	Lys	Thr	Val
Pdcool	4.365	-3.485	-7.625	3.675	10.335	-7.265
Pdcool	2.72833	-5.34167	-8.26167	4.71833	11.7283	-5.57167
Pdcool	3.78	-4.47	-8.15	3.44	11.74	-6.34
Pdcool	1.55891	-6.75586	-7.51241	8.1312	12.6	-8.02183
Pdcool	-0.475035	-4.55384	-7.29686	3.96889	13.7652	-5.40836
Pdwarm	2.71333	-2.61667	-9.03667	5.86333	10.1033	-7.02667
Pdwarm	3.18	-2.74	-9.25	2.42	14.35	-7.96
Pdwarm	2.45833	-3.97167	-9.80167	7.32833	13.3383	-9.35167
Pdwarm	2.77667	-3.51333	-9.08333	2.73667	14.8667	-7.78333
Pdwarm	1.27537	-5.77601	-9.2999	6.61118	16.3803	-9.19098
Mc	3.45	-1.45	-8.15	6.45	6.75	-7.05
Mc	2.83333	-1.76667	-6.86667	6.73333	6.13333	-7.06667
Mc	3.3	-1.4	-6.8	6.8	4.9	-6.8
Mc	4.2	-3.3	-7	4	8.5	-6.4
Mc	2.93333	-3.26667	-7.26667	5.93333	8.23333	-6.56667
Mc	3.01667	-3.38333	-7.18333	7.11667	7.11667	-6.68333
Pm	-0.166667	-1.86667	-6.46667	6.23333	14.9333	-12.6667
Pm	1.95	-3.95	-7.15	7.15	5.95	-3.95
Pm	4.06667	-2.93333	-9.83333	6.96667	8.16667	-6.43333
Pm	4.85	-5.35	-8.55	5.45	9.85	-6.25
Pm	3.81667	-5.48333	-8.68333	7.31667	12.0167	-8.98333
Pm	4.55	-4.95	-8.25	4.85	11.55	-7.75
Pm	3.7	-7.6	-8.6	5.7	12.6	-5.8
Pm	5.23333	-6.46667	-8.86667	5.03333	12.0333	-6.96667
Pm	4.56667	-5.73333	-8.93333	2.96667	13.1667	-6.03333
Pm	3.56667	-3.83333	-7.83333	6.36667	7.76667	-6.03333
Pmns	4.78333	-6.61667	-10.2167	9.08333	8.28333	-5.31667
Pmns	-0.783333	-4.18333	-7.98333	6.51667	7.61667	-1.18333
Pmns	1.21667	-3.58333	-7.48333	5.01667	9.41667	-4.58333
Pmns	3.41667	-4.88333	-8.38333	5.81667	8.81667	-4.78333
Pmns	3.03333	-3.86667	-8.56667	4.33333	10.1333	-5.06667
Pmns	1.3	-4.8	-8	5.8	8.8	-3.1
Pmns	1.51667	-4.38333	-8.28333	4.61667	10.8167	-4.28333
Pmns	3.31667	-4.38333	-9.38333	6.41667	9.91667	-5.88333
Pmns	1.65	-4.35	-8.85	4.45	10.35	-3.25

## Sheet: overall_sources_mn
	Species	MeanLeu	MeanIle	MeanThr	MeanVal	MeanLys	MeanPhe	SDLeu	SDIle	SDThr	SDVal	SDLys	SDPhe	n
Particulate source	Pdcool	-5.83162	1.56771	9.52544	-4.05856	3.33264	-4.53562	1.41493	1.39968	1.98411	1.70186	1.56732	1.0129	75
Symbiont	Pdcool	-9.00235	3.10486	13.3334	-7.57085	4.36398	-4.22907	1.50019	1.24643	3.50575	1.53475	2.38696	1.70412	29
Bacteria	Pdcool	-5.34928	-2.16232	3.84638	5.62464	1.70725	-3.66667	5.15597	2.5591	3.56726	9.47273	1.58165	1.75177	23
Fungi	Pdcool	-4.6963	1.74815	9.53704	0.214815	-2.87407	-3.92963	0.770767	0.772327	1.8221	1.2472	0.944285	0.709596	9
Particulate source	Pdwarm	-5.83162	1.56771	9.52544	-4.05856	3.33264	-4.53562	1.41493	1.39968	1.98411	1.70186	1.56732	1.0129	75
Symbiont	Pdwarm	-9.00235	3.10486	13.3334	-7.57085	4.36398	-4.22907	1.50019	1.24643	3.50575	1.53475	2.38696	1.70412	29
Bacteria	Pdwarm	-5.34928	-2.16232	3.84638	5.62464	1.70725	-3.66667	5.15597	2.5591	3.56726	9.47273	1.58165	1.75177	23
Fungi	Pdwarm	-4.6963	1.74815	9.53704	0.214815	-2.87407	-3.92963	0.770767	0.772327	1.8221	1.2472	0.944285	0.709596	9
Particulate source	Mc	-5.83162	1.56771	9.52544	-4.05856	3.33264	-4.53562	1.41493	1.39968	1.98411	1.70186	1.56732	1.0129	75
Symbiont	Mc	-9.00235	3.10486	13.3334	-7.57085	4.36398	-4.22907	1.50019	1.24643	3.50575	1.53475	2.38696	1.70412	29
Bacteria	Mc	-5.34928	-2.16232	3.84638	5.62464	1.70725	-3.66667	5.15597	2.5591	3.56726	9.47273	1.58165	1.75177	23
Fungi	Mc	-4.6963	1.74815	9.53704	0.214815	-2.87407	-3.92963	0.770767	0.772327	1.8221	1.2472	0.944285	0.709596	9
Particulate source	Pm	-5.83162	1.56771	9.52544	-4.05856	3.33264	-4.53562	1.41493	1.39968	1.98411	1.70186	1.56732	1.0129	75
Symbiont	Pm	-9.00235	3.10486	13.3334	-7.57085	4.36398	-4.22907	1.50019	1.24643	3.50575	1.53475	2.38696	1.70412	29
Bacteria	Pm	-5.34928	-2.16232	3.84638	5.62464	1.70725	-3.66667	5.15597	2.5591	3.56726	9.47273	1.58165	1.75177	23
Fungi	Pm	-4.6963	1.74815	9.53704	0.214815	-2.87407	-3.92963	0.770767	0.772327	1.8221	1.2472	0.944285	0.709596	9
Particulate source	Pmns	-5.83162	1.56771	9.52544	-4.05856	3.33264	-4.53562	1.41493	1.39968	1.98411	1.70186	1.56732	1.0129	75
Symbiont	Pmns	-9.00235	3.10486	13.3334	-7.57085	4.36398	-4.22907	1.50019	1.24643	3.50575	1.53475	2.38696	1.70412	29
Bacteria	Pmns	-5.34928	-2.16232	3.84638	5.62464	1.70725	-3.66667	5.15597	2.5591	3.56726	9.47273	1.58165	1.75177	23
Fungi	Pmns	-4.6963	1.74815	9.53704	0.214815	-2.87407	-3.92963	0.770767	0.772327	1.8221	1.2472	0.944285	0.709596	9

## Sheet: overall_discrimination_1
Source	MeanLeu	MeanIle	MeanThr	MeanVal	MeanLys	MeanPhe	SDLeu	SDIle	SDThr	SDVal	SDLys	SDPhe
Particulate source	0.1	0.1	0.1	0.1	0.1	0.1	0.1	0.1	0.1	0.1	0.1	0.1
Symbiont	0.1	0.1	0.1	0.1	0.1	0.1	0.1	0.1	0.1	0.1	0.1	0.1
Bacteria	0.1	0.1	0.1	0.1	0.1	0.1	0.1	0.1	0.1	0.1	0.1	0.1
Fungi	0.1	0.1	0.1	0.1	0.1	0.1	0.1	0.1	0.1	0.1	0.1	0.1

## Sheet: OverallCSIA
Fraction	Fraction2	Leu	Ile	Phe	Thr	Val	Lys
Source	Particulate source	-24.01	-16.24	-18.17	-10.19	-16.87	-17.48
Source	Particulate source	-26.87	-18.29	-22.95	-10.38	-23.06	-17.05
Source	Particulate source	-26.58	-18.04	-25.2	-10.63	-24.13	-17.56
Source	Symbiont	-26.4301	-17.1516	-21.8021	-0.70953	-26.062	-12.4373
Source	Symbiont	-28.3313	-17.9894	-23.7178	1.66647	-27.9387	-19.0368
Source	Symbiont	-28.93	-17.15	-20.7	-5.54	-28.02	-16.24
Source	Symbiont	-26.71	-14.39	-20.38	-0.96	-24.34	-13.09
Source	Symbiont	-26.79	-13.97	-21.06	-6.14	-27.79	-18.31
PdCool	Animal	-26.42	-14.43	-22.28	-8.46	-26.06	-15.12
PdCool	Animal	-24.37	-13.38	-21.45	-4.38	-21.68	-11.39
PdCool	Animal	-27.77	-15.84	-24.09	-7.88	-25.96	-16.18
PdCool	Animal	-26.7253	-17.6539	-25.9687	-6.61286	-27.2347	-11.0816
PdCool	Animal	-25.2522	-18.4303	-22.5091	-4.19011	-23.3637	-13.9864
Source	Particulate source	-20.36	-14.38	-19.34	-6.91	-16.02	-11.81
Source	Particulate source	-29.12	-20.21	-27.08	-12.58	-24.95	-17.32
Source	Particulate source	-26.35	-18.68	-25.65	-7.52	-24.78	-18.25
Source	Symbiont	-26.73	-14.23	-20.5	-1.69	-26.66	-15.48
Source	Symbiont	-25	-11.68	-19.41	-0.13	-25.57	-10.91
Source	Symbiont	-28.16	-14.15	-21.6	-0.07	-26.74	-13.12
Source	Symbiont	-25.69	-12.5	-21.1	2.08	-24.88	-2.38
Source	Symbiont	-28.5806	-13.8461	-21.7034	0.90747	-25.5007	-13.7568
Pdwarm	Animal	-26.57	-14.82	-20.15	-7.43	-24.56	-11.67
Pdwarm	Animal	-25.62	-13.19	-19.11	-2.02	-24.33	-13.95
Pdwarm	Animal	-26.53	-14.27	-20.7	-3.39	-26.08	-9.4
Pdwarm	Animal	-26.02	-14.16	-20.45	-2.07	-24.72	-14.2
Pdwarm	Animal	-26.6226	-16.0473	-23.0987	-0.942364	-26.5137	-10.7115
Source	Symbiont	-26.2	-12.2	-22.9	-3.4	-23.7	-10.1
Source	Symbiont	-23	-11.5	-19.3	-3.7	-22	-9.6
Source	Symbiont	-23.8	-11.4	-21.9	-1.2	-22.2	-9.8
Source	Symbiont	-27.2	-11.6	-20.6	-5.1	-18.9	-9.8
Source	Symbiont	-26.7	-13	-20.6	-3.6	-22.1	-10.1
Source	Symbiont	-25	-12.8	-19.6	-1.6	-23.3	-11.6
Source	Symbiont	-25.3	-12.7	-21.8	1.1	-22	-10.9
Source	Symbiont	-23	-10.7	-19.4	1.6	-20.2	-9.2
Source	Symbiont	-22.1	-10.2	-20.1	0.8	-19.9	-10.3
Source	Symbiont	-22.4	-9.4	-19.1	-0.5	-20.7	-13.7
Source	Symbiont	-24.7	-10.3	-22.2	-3	-21.5	-15.4
Source	Symbiont	-25.8	-17.5	-20.7	-12	-25.6	-11.6
Source	Symbiont	-26.2	-16.5	-21.5	-11.7	-27.3	-12.7
Source	Symbiont	-23.4	-11.6	-19.7	-8.7	-22.6	-11.2
Source	Symbiont	-25.7	-17	-21.5	-8.7	-26.8	-13.1
Source	Symbiont	-24.1	-14	-19.3	-9	-24.4	-13.7
Source	Symbiont	-24.4	-14	-19.3	-8	-25	-11.9
Source	Bacteria	-12.8	-12	-18.8	-5.2	-13.6	-10.4
Source	Bacteria	-13	-12.9	-17	-8.2	-14.1	-14.9
Source	Bacteria	-19.9	-18.9	-24.6	-15	-20.8	-20.3
Source	Bacteria	-25.2	-23.7	-28.9	-15.1	-26.4	-21.2
Source	Bacteria	-17.7	-16.1	-18.3	-8.3	-17.8	-14.8
Source	Bacteria	-19.2	-17.1	-20.1	-8.6	-21.1	-15.3
Source	Bacteria	-17.4	-15.6	-18.5	-7.4	-19	-12.9
Source	Bacteria	-15.9	-16.1	-17.7	-7.8	-17.7	-14.4
Source	Bacteria	-24.1	-21.2	-27	-16.8	-25.1	-21.5
Source	Bacteria	-17.4	-18.6	-20.9	-12.2	-21.4	-17.8
Source	Bacteria	-19	-18.6	-21.9	-11.6	-22.1	-18.5
Source	Bacteria	-24.2	-24	-28.7	-17.9	-26	-24.8
Source	Bacteria	-11.8	-8.3	-6.6	-4.8	7.3	0
Source	Bacteria	-11.2	-8.4	-5.3	1.8	8.2	1
Source	Bacteria	-10.5	-8	-5	-4.8	7.4	1
Source	Bacteria	-11.1	-8.6	-4	-0.4	8.3	1.7
Source	Bacteria	-12.9	-8.6	-4.8	-3.3	9.1	0.6
Source	Bacteria	-12.4	-8.4	-5.4	-3.1	7	-2.2
Source	Bacteria	-12.6	-8.8	-7.2	0.2	9.4	-0.6
Source	Bacteria	-13.2	-9.7	-6.1	0.1	7.6	-2.5
Source	Bacteria	-22.3	-11.1	-12.5	-11	15.2	-7
Source	Bacteria	-23.3	-9.9	-14.4	-8.3	15	-5.5
Source	Bacteria	-17.9	-7.1	-12.6	-5.8	18	-2.4
Source	Fungi	-30	-23.4	-27.3	-13.8	-25.1	-28
Source	Fungi	-27.2	-22.3	-26.5	-11.9	-21.7	-26.5
Source	Fungi	-31.1	-24.8	-30.2	-14.3	-26.1	-27.6
Source	Fungi	-29.5	-22.7	-27.9	-12.2	-26.8	-28.5
Source	Fungi	-12.4	-6	-13.3	-1.2	-8.7	-11
Source	Fungi	-14.7	-8.5	-14.5	-1.9	-10.3	-12.7
Source	Fungi	-13.8	-8.2	-15.3	-1.6	-8.3	-14.4
Source	Fungi	-17.3	-9.5	-15.5	-3.3	-10	-14.2
Source	Fungi	-16.7	-9.3	-15.3	-4.4	-11.5	-13.4
Source	Particulate source	-27.8	-27.7	-24.9	-10.4	-24	-18
Source	Particulate source	-36	-28.9	-34.6	-19.5	-32.8	-23.8
Source	Particulate source	-23.3	-17.3	-19.8	-5.9	-20.5	-13.4
Source	Particulate source	-25.8	-20	-24	-10.1	-24.2	-13.8
Source	Particulate source	-17.3	-10.2	-18.1	-2.7	-13.8	-8.8
Source	Particulate source	-18.7	-11.5	-19.6	-2	-16.8	-11.1
Source	Particulate source	-22.1	-16.5	-20.6	-7	-19.7	-15.8
Source	Particulate source	-25.5	-16.1	-23.8	-10.8	-22.9	-15.2
Source	Particulate source	-19.3	-10.4	-16	-4.6	-15.5	-8.5
Source	Particulate source	-27.2	-18.3	-23.2	-9.1	-24.9	-15.7
Source	Particulate source	-23.8	-19.2	-24.6	-8.6	-21.1	-14.5
Source	Particulate source	-31.4	-18.3	-25	-8.9	-26.8	-15.4
Source	Particulate source	-20.5	-13.8	-21.6	-6.8	-18.8	-12
Source	Particulate source	-23.7	-15.8	-19.7	-6.7	-19.2	-13
Source	Particulate source	-23.3	-15.3	-21.4	-2.2	-20.6	-12.2
Source	Particulate source	-15.7	-10.4	-15.9	-8.1	-13	-5.2
Source	Particulate source	-16.7	-11.4	-15.7	-4.2	-15.3	-7.7
Source	Particulate source	-23.2	-16.3	-22.2	-6.4	-20.4	-13.9
Source	Particulate source	-18.4	-11.4	-18.4	-7.1	-15.9	-10.5
Source	Particulate source	-29.7	-21	-27	-11	-26.4	-18.1
Source	Particulate source	-29.3	-20.6	-26.8	-11.2	-27.2	-18
Source	Particulate source	-29.4	-19.8	-26.9	-10.7	-27.1	-17.9
Source	Particulate source	-35.1	-26.7	-31.9	-13.6	-30.2	-20.7
Source	Particulate source	-32.7	-22.8	-30	-10.7	-28	-19.2
Source	Particulate source	-25.2	-19.3	-25.5	-9.6	-23.9	-16.4
Source	Particulate source	-18.2	-11.1	-16.1	-1.3	-14.4	-6.2
Source	Particulate source	-19.3	-11.8	-19.5	-4.2	-17.1	-11.4
Source	Particulate source	-23.5	-18.4	-22.5	-10	-22.3	-14.5
Source	Particulate source	-22.1	-14.8	-19.8	-7.8	-19.2	-11.9
Source	Particulate source	-27.6	-20.2	-26.9	-11.3	-25.8	-17.7
Source	Particulate source	-24	-17.7	-23.8	-8	-22.2	-15.4
Source	Particulate source	-27.4	-18.6	-27.9	-9.6	-25.4	-15.7
Source	Particulate source	-24.4	-14.8	-20.1	-5	-21	-14.4
Source	Particulate source	-26.9	-17.2	-21.7	-11.7	-22.5	-13.4
Source	Particulate source	-22.3	-16	-21.3	-7.6	-20.2	-11.9
Source	Particulate source	-23.5	-16.2	-21.6	-7.3	-19.2	-13.6
Source	Particulate source	-26.5	-19.2	-26.4	-13.9	-29.9	-16
Source	Particulate source	-26	-17.8	-26	-13.2	-25	-16.3
Source	Particulate source	-25.4	-18	-23.3	-9.9	-22.8	-14.5
Source	Particulate source	-28	-19.8	-24.2	-11.1	-23.7	-16.7
Source	Particulate source	-23.1	-16.4	-21.5	-10.6	-19.8	-10.1
Source	Particulate source	-20.6	-10.7	-17.2	-5.6	-16.4	-8.7
Source	Particulate source	-25.7	-19.6	-25.2	-10.9	-22.7	-18.1
Source	Particulate source	-22.8	-17.5	-25.2	-11.6	-23.8	-17.9
Source	Particulate source	-27.8	-21.8	-24.9	-17.9	-27.2	-19.3
Coral animal Mc	Animal	-24.9	-13.3	-18.2	-10	-23.8	-10.3
Coral animal Mc	Animal	-25.1	-15.4	-20	-12.1	-25.3	-11.5
Coral animal Mc	Animal	-25.8	-15.7	-20.4	-14.1	-25.8	-12.2
Coral animal Mc	Animal	-23.7	-12.5	-20	-8.2	-23.1	-12.7
Coral animal Mc	Animal	-23.1	-12.9	-19.1	-7.6	-22.4	-9.9
Coral animal Mc	Animal	-25.6	-15.4	-21.8	-11.3	-25.1	-11.3
Coral animal Pm	Animal	-24.1	-17.8	-19.5	-2.7	-30.3	-11.4
Coral animal Pm	Animal	-23.1	-14	-19.9	-10	-19.9	-8.8
Coral animal Pm	Animal	-25.2	-11.3	-18.3	-7.2	-21.8	-8.4
Coral animal Pm	Animal	-25	-11.6	-21.8	-6.6	-22.7	-11
Coral animal Pm	Animal	-23.6	-11.1	-20.4	-2.9	-23.9	-7.6
Coral animal Pm	Animal	-25.9	-13.1	-22.6	-6.1	-25.4	-12.8
Coral animal Pm	Animal	-23.8	-11.5	-22.8	-2.6	-21	-9.5
Coral animal Pm	Animal	-23.2	-9.1	-20.8	-2.3	-21.3	-9.3
Coral animal Pm	Animal	-23.6	-10.1	-20.4	-1.5	-20.7	-11.7
Coral animal Pm	Animal	-22.9	-11.5	-18.9	-7.3	-21.1	-8.7
Sponge	Animal	-23.1	-18.6	-24.1	-13.7	-22.7	-17.5
Sponge	Animal	-22	-18.8	-22.5	-14.6	-22.4	-16.2
Sponge	Animal	-22.1	-18.5	-22.4	-15.6	-22.3	-17.5
Sponge	Animal	-21.4	-17.6	-22	-13.7	-21.7	-18.1
Sponge	Animal	-20.2	-17.7	-21.8	-20.9	-20.7	-15.6
Sponge	Animal	-19.9	-17.4	-20.2	-19.8	-20.6	-15
Sponge	Animal	-20.4	-17.1	-20.8	-19.8	-20.9	-14.4
Sponge	Animal	-21	-16.2	-20.7	-16.4	-19.9	-14.4
Sponge	Animal	-20.1	-18.5	-20.5	-18.4	-20.8	-16.4
Sponge	Animal	-21.1	-18.8	-21.6	-19.4	-22.1	-15.6
Sponge	Animal	-20.8	-16.5	-21.3	-17.7	-20.3	-16.4
Sponge	Animal	-20.6	-14.1	-21	-16.7	-17.4	-16.6
Source	Particulate source	-25.2	-17.4	-24.7	-7.7	-25.9	-19.3
Source	Particulate source	-23.7	-17.1	-23.5	-12.5	-23.1	-17.6
Source	Particulate source	-25.5	-17.8	-24.6	-11.3	-26.2	-18.9
Source	Particulate source	-22.9	-15	-23.1	-10.9	-22.4	-16.3
Source	Particulate source	-26.5	-19.8	-26.8	-13.6	-26.1	-17.6
Source	Particulate source	-26.3	-19.3	-26.6	-11.9	-25.1	-18.4
Source	Particulate source	-24.9	-20	-26.1	-12.5	-26.3	-17.9
Source	Particulate source	-25.1	-18.4	-25.4	-10.6	-25.4	-20.2
Source	Particulate source	-25.3	-17.7	-25.5	-15.2	-29	-18.1
Source	Particulate source	-24.1	-16.7	-25	-12.8	-28.6	-17.1
Source	Particulate source	-26	-17.7	-25.5	-11	-29.9	-18.3
Source	Particulate source	-30.4	-21.9	-28.8	-9.7	-28	-19.5
Source	Particulate source	-28.1	-22	-26.8	-11	-33.2	-19.4
Source	Particulate source	-27.2	-20.8	-26.4	-12.4	-30.4	-18.5
Source	Particulate source	-26.1	-19.5	-26.4	-11.1	-26.3	-19.3
Source	Particulate source	-24.8	-18.3	-25.4	-8.4	-27.8	-19.7
Source	Particulate source	-27.6	-21.4	-27.3	-11.9	-27.6	-21.9
Source	Particulate source	-25.8	-21	-25.4	-10.6	-25.6	-20.9
Source	Particulate source	-27.4	-18.7	-26.8	-10.1	-27.2	-19.9
Source	Particulate source	-25.4	-16.6	-25.5	-13.5	-24.1	-18.2
Source	Particulate source	-24.3	-17.1	-24.4	-11.2	-24.4	-23.1
Source	Particulate source	-25.9	-15.2	-23.8	-9.4	-22.6	-16.1
Source	Particulate source	-27.9	-17.8	-25.5	-13.5	-23.4	-18.4
Source	Particulate source	-25.6	-16.9	-24.3	-12.3	-20.5	-17.6
Bamboo coral animal	Animal	-24.1	-16.3	-24.6	-8.9	-20.4	-19.7
Bamboo coral animal	Animal	-24.1	-15.7	-24	-8.8	-19.8	-18.6
Bamboo coral animal	Animal	-24.5	-17	-25.2	-9.5	-21.2	-18.6
Bamboo coral animal	Animal	-24.8	-16.5	-23.8	-9.7	-20.8	-17.8
Bamboo coral animal	Animal	-24.4	-16.1	-23.3	-8.4	-20.2	-18.2
Bamboo coral animal	Animal	-24.7	-17.2	-27.1	-9.2	-21.1	-16.9
Coral without paired symbionts	Animal	-22.9	-7.9	-19.3	-4.4	-18	-3.6
Coral without paired symbionts	Animal	-24.8	-17.6	-21	-9.2	-18	-10.3
Coral without paired symbionts	Animal	-22.4	-13.7	-18.5	-5.5	-19.5	-9.9
Coral without paired symbionts	Animal	-24.7	-12.9	-21.2	-7.5	-21.1	-10.5
Coral without paired symbionts	Animal	-22.3	-10.7	-17.6	-3.6	-18.8	-9.4
Coral without paired symbionts	Animal	-24.2	-14.9	-21	-7.4	-19.3	-10.4
Coral without paired symbionts	Animal	-21.5	-11.7	-17.6	-2.4	-17.5	-8.6
Coral without paired symbionts	Animal	-25	-12.3	-20	-5.7	-21.5	-9.2
Coral without paired symbionts	Animal	-22.3	-11.8	-17.8	-3.1	-16.7	-9

## Sheet: BC_consumer_mn
Species	Ile	Phe	Leu	Lys	Thr	Val
Bamboo coral	2.7	-5.6	-5.1	-0.7	10.1	-1.4
Bamboo coral	2.8	-5.5	-5.6	-0.1	9.7	-1.3
Bamboo coral	2.33333	-5.86667	-5.16667	0.733333	9.83333	-1.86667
Bamboo coral	2.4	-4.9	-5.9	1.1	9.2	-1.9
Bamboo coral	2.33333	-4.86667	-5.96667	0.233333	10.0333	-1.76667
Bamboo coral	2.16667	-7.73333	-5.33333	2.46667	10.1667	-1.73333
Sponge	1.35	-4.15	-3.15	2.45	6.25	-2.75
Sponge	0.616667	-3.08333	-2.58333	3.21667	4.81667	-2.98333
Sponge	1.23333	-2.66667	-2.36667	2.23333	4.13333	-2.56667
Sponge	1.48333	-2.91667	-2.31667	0.983333	5.38333	-2.61667
Sponge	1.78333	-2.31667	-0.716667	3.88333	-1.41667	-1.21667
Sponge	1.41667	-1.38333	-1.08333	3.81667	-0.983333	-1.78333
Sponge	1.8	-1.9	-1.5	4.5	-0.9	-2
Sponge	1.9	-2.6	-2.9	3.7	1.7	-1.8
Sponge	0.616667	-1.38333	-0.983333	2.71667	0.716667	-1.68333
Sponge	0.966667	-1.83333	-1.33333	4.16667	0.366667	-2.33333
Sponge	2.33333	-2.46667	-1.96667	2.43333	1.13333	-1.46667
Sponge	3.63333	-3.26667	-2.86667	1.13333	1.03333	0.333333

[truncated: 2 more sheets: BC_sources_mn, BC_discrimination_1]
